# Supplementary material for: High Frequency Electromagnetic Radiation Stimulates Neuronal Growth and Hippocampal Synaptic Transmission
Source: Brain Sci. 2023 Apr 19;13(4):686. doi: 10.3390/brainsci13040686 (PMC10136800; doi:10.3390/brainsci13040686)
Supplement: Supplementary file 1 [file brainsci-13-00686-s001.zip]

Archive with 1 entries (1 files):
- brainsci-2261756-supplementary.pdf
